# Supplementary material for: Evaluation of the Cytotoxic and Antiviral Effects of Small Molecules Selected by In Silico Studies as Inhibitors of SARS-CoV-2 Cell Entry
Source: Molecules. 2023 Oct 21;28(20):7204. doi: 10.3390/molecules28207204 (PMC10609270; doi:10.3390/molecules28207204)
Supplement: Supplementary file 1 [file molecules-28-07204-s001.zip]

Archive with 1 entries (1 files):
- molecules-2637564-supplementary.pdf
